# Supplementary material for: Investigation of the Volatile Profile of Red Jujube by Using GC-IMS, Multivariate Data Analysis, and Descriptive Sensory Analysis
Source: Foods. 2022 Jan 31;11(3):421. doi: 10.3390/foods11030421 (PMC8834224; doi:10.3390/foods11030421)
Supplement: Supplementary file 1 [file foods-11-00421-s001.zip]

Archive with 1 entries (1 files):
- foods-1542302-supplementary.pdf
